# Supplementary material for: First-Principles Molecular Dynamics Simulations on Water–Solid Interface Behavior of H2O-Based Atomic Layer Deposition of Zirconium Dioxide
Source: Nanomaterials (Basel). 2022 Dec 7;12(24):4362. doi: 10.3390/nano12244362 (PMC9783483; doi:10.3390/nano12244362)
Supplement: Supplementary file 1 [file nanomaterials-12-04362-s001.zip]

Archive with 1 entries (1 files):
- nanomaterials-2064189-supplementary.pdf
